# Supplementary material for: Edge intelligence for poultry welfare: Utilizing tiny machine learning neural network processors for vocalization analysis
Source: PLoS One. 2025 Jan 16;20(1):e0316920. doi: 10.1371/journal.pone.0316920 (PMC11737726; doi:10.1371/journal.pone.0316920)
Supplement: S1 Dataset — (ZIP) [file pone.0316920.s001.zip]

Archive with 23 entries (21 files):
- Dataset with model/
- Dataset with model/ei-fit_1-arduino-1.0.2-inferencing.zip
- Dataset with model/README.txt
- Dataset with model/Sample-Poultry-sound-part01/
- Dataset with model/Sample-Poultry-sound-part01/Chicken-clucking.wav
- Dataset with model/Sample-Poultry-sound-part01/clucking-wn.wav
- Dataset with model/Sample-Poultry-sound-part01/cluckingwn-hpf.wav
- Dataset with model/Sample-Poultry-sound-part01/Crowing-hpf.wav
- Dataset with model/Sample-Poultry-sound-part01/Crowing.wav
- Dataset with model/Sample-Poultry-sound-part01/Distress-chicken.wav
- Dataset with model/Sample-Poultry-sound-part01/Distress-hpf.wav
- Dataset with model/Sample-Poultry-sound-part01/Distress.wav
- Dataset with model/Sample-Poultry-sound-part01/Drinking1-nr-default.wav
- Dataset with model/Sample-Poultry-sound-part01/Drinking1-nr.wav
- Dataset with model/Sample-Poultry-sound-part01/Drinking2-nr.wav
- Dataset with model/Sample-Poultry-sound-part01/eating-drinks.wav
- Dataset with model/Sample-Poultry-sound-part01/feeding with fan-hpf.wav
- Dataset with model/Sample-Poultry-sound-part01/feeding-hpf.wav
- Dataset with model/Sample-Poultry-sound-part01/feeding-with-fan.wav
- Dataset with model/Sample-Poultry-sound-part01/feeding-wn-hpf.wav
- Dataset with model/Sample-Poultry-sound-part01/feeding-wn.wav
- Dataset with model/Sample-Poultry-sound-part01/laying-eggs.wav
- Dataset with model/Sample-Poultry-sound-part01/Prelaying.wav
