# Supplementary material for: Edge intelligence for poultry welfare: Utilizing tiny machine learning neural network processors for vocalization analysis
Source: PLoS One. 2025 Jan 16;20(1):e0316920. doi: 10.1371/journal.pone.0316920 (PMC11737726; doi:10.1371/journal.pone.0316920)
Supplement: S1 Dataset — (ZIP) [file pone.0316920.s001.zip › Dataset with model/README.txt]

# Exported dataset for Rama / Rama-project-1

To import this data into a new Edge Impulse project, either use:

* The Edge Impulse CLI (https://docs.edgeimpulse.com/docs/edge-impulse-cli/cli-overview), run with:

    edge-impulse-uploader --clean --info-file info.labels

* Or, via the Edge Impulse Studio. Go to **Data acquisition > Upload data**.

Kindly refer to Edge impulse account using this link:

https://studio.edgeimpulse.com/studio/388397
